# Supplementary material for: Measuring Sleep Quality in the Hospital Environment with Wearable and Non-Wearable Devices in Adults with Stroke Undergoing Inpatient Rehabilitation
Source: Int J Environ Res Public Health. 2023 Feb 23;20(5):3984. doi: 10.3390/ijerph20053984 (PMC10001748; doi:10.3390/ijerph20053984)
Supplement: Supplementary file 1 [file ijerph-20-03984-s001.zip]

Archive with 1 entries (1 files):
- ijerph-2131019-supplementary.pdf
